# Supplementary material for: Study of Mono and Di-O-caffeoylquinic Acid Isomers in Acmella oleracea Extracts by HPLC-MS/MS and Application of Linear Equation of Deconvolution Analysis Algorithm for Their Characterization
Source: Pharmaceuticals (Basel). 2023 Sep 28;16(10):1375. doi: 10.3390/ph16101375 (PMC10610532; doi:10.3390/ph16101375)
Supplement: Supplementary file 1 [file pharmaceuticals-16-01375-s001.zip]

Archive with 1 entries (1 files):
- pharmaceuticals-2600899-supplementary.pdf
